# Supplementary material for: Adjuvant Chemotherapy Improves Survival for Children With Massive Choroidal Invasion of Retinoblastoma
Source: Invest Ophthalmol Vis Sci. 2023 Aug 21;64(11):27. doi: 10.1167/iovs.64.11.27 (PMC10445210; doi:10.1167/iovs.64.11.27)
Supplement: Supplement 1 [file iovs-64-11-27_s001.xlsx]

## Sheet: Raw Data
ID	Status	Studied Eye	FU	Dx to Met	Sex	Age	IIRC of studied Eye	cTNM Studied Eye	Pre-IVC	Pre-IAC	Pre-IvitC	Pre-PPV	Pre-Other	Dx to Enu	Isolated Choroidal Invasion	Pre/Intra-laminar ON	Anterior chamber Invasion	Post-IVC	Relapse	Death	Enu to Death	Enu to Metastasis	Enu to Death
1	Lost	OD	66.0333	66.0333	M	18.8	D	2b	9					20.6	0	0	0	0	0	0	45.4333	45.4333	45.4333
2		OS	138.867	138.867	F	27.2	E	3b	5				radiotherapy	23.5	1	1	1	0	0	0	115.367	115.367	115.367
3	Died	OS	45.4667	38.2	F	18.2667	D	2b	11	4	6	2		34.5333	1	1	1	0	1	1	10.9333	3.66667	10.9333
4		OD	100.2	100.2	M	6.63333	D	2b	11					43.6333	0	0	0	1	0	0	56.5667	56.5667	56.5667
5		OD	120.833	120.833	M	39.8	E	3b						0	0	0	0	6	0	0	120.833	120.833	120.833
6	Died	OD	27.5	23.5333	M	22.9	D	2b	7	1				15.4333	1	1	0	0	1	1	12.0667	8.1	12.0667
7		OS	126.967	126.967	M	23.6	E	3c						0	1	1	0	6	0	0	126.967	126.967	126.967
8		OS	125.633	125.633	M	43.8667	D	2b	3					3.46667	1	1	0	0	0	0	122.167	122.167	122.167
9	Lost	OD	63.9333	63.9333	M	20.3333	D	2b	6					34.2	1	1	0	3	0	0	29.7333	29.7333	29.7333
10		OD	116.4	116.4	F	15.9	E	3d						0	1	1	1	2	0	0	116.4	116.4	116.4
11	Lost	OS	27.6	27.6	M	14.4667	D	2b	6	2				15.5333	0	0	0	0	0	0	12.0667	12.0667	12.0667
12		OD	118.2	3.16667	F	4.46667	D	2b						0.166667	0	0	0	0	1	0	118.033	3	118.033
13		OS	131	131	M	13.9333	D	2b	6					10.3333	0	0	0	3	0	0	120.667	120.667	120.667
14		OD	113.833	113.833	F	36.5667	D	2b	7					11.3667	1	1	0	3	0	0	102.467	102.467	102.467
15		OS	63.1667	63.1667	M	43.4667	D	2b	4	4			radiotherapy	18.1	0	0	0	3	0	0	45.0667	45.0667	45.0667
16		OD	98.7667	98.7667	F	14.5333	E	3c	2					3.83333	1	1	0	4	0	0	94.9333	94.9333	94.9333
17		OD	104.133	104.133	M	23.6333	E	3b						0.666667	0	0	0	3	0	0	103.467	103.467	103.467
18	Died	OS	17.7	15.9333	M	23.7	D	2b	5					10.1667	0	0	0	0	1	1	7.53333	5.76667	7.53333
19	Lost	OS	60.3	60.3	M	4.13333	D	2b	5					10.1333	1	1	0	1	0	0	50.1667	50.1667	50.1667
20		OS	100.233	100.233	F	11.5667	D	2b						0	1	1	0	6	0	0	100.233	100.233	100.233
21		OD	81.5333	81.5333	F	1.63333	D	2b	3	4	1	1		33.8667	0	0	0	1	0	0	47.6667	47.6667	47.6667
22		OS	97	97	M	13.7333	E	3c						0	0	0	0	6	0	0	97	97	97
23		OS	89.5333	89.5333	M	27.8333	D	2b						0.133333	1	1	0	4	0	0	89.4	89.4	89.4
24		OS	85.8333	85.8333	F	28.2667	?	?						0	1	1	0	6	0	0	85.8333	85.8333	85.8333
25		OS	93.7667	93.7667	F	27.8333	D	2b	3			1		9.9	1	0	1	4	0	0	83.8667	83.8667	83.8667
26		OD	81.7667	81.7667	F	1.73333	D	2b	5					40.6	1	1	0	6	0	0	41.1667	41.1667	41.1667
27		OS	66.5333	66.5333	F	54.5	E	3c						0	0	0	0	6	0	0	66.5333	66.5333	66.5333
28		OD	60.2	60.2	F	6.66667	E	3c	5		1	1		14.3667	1	0	1	3	0	0	45.8333	45.8333	45.8333
29		OS	82.6	82.6	M	13.9333	E	3c						0	1	1	0	4	0	0	82.6	82.6	82.6
30		OD	96.8667	96.8667	M	39.8	E	3d	4		2	1		25.8	1	1	1	3	0	0	71.0667	71.0667	71.0667
31		OD	61.0333	61.0333	M	23.3	E	3d						2.83333	0	0	0	4	0	0	58.2	58.2	58.2
32		OS	87.4333	87.4333	M	25.0333	E	3b		1				1	1	1	0	6	0	0	86.4333	86.4333	86.4333
33		OD	69.4	69.4	F	20.3333	E	3d	1					1.43333	0	0	0	6	0	0	67.9667	67.9667	67.9667
34		OS	70.4	70.4	F	41.4667	D	2b						0.366667	0	0	0	3	0	0	70.0333	70.0333	70.0333
35	Lost	OD	7.96667	7.96667	F	38.7667	E	3c						0	0	0	0	6	0	0	7.96667	7.96667	7.96667
36		OS	69.3	69.3	M	38.1667	E	3d						0.233333	1	1	0	6	0	0	69.0667	69.0667	69.0667
37	Died	OD	33.8667	33.9	F	32.9	D	2b	3			2		12.7333	1	0	1	4	1	1	21.1333	8.03333	21.1333
38		OS	56.6	56.6	M	40.0333	D	2b						1.16667	0	0	0	0	0	0	55.4333	55.4333	55.4333
39		OS	52.0333	52.0333	M	7.96667	D	2b						0	1	1	0	6	0	0	52.0333	52.0333	52.0333
40		OS	59.7667	59.7667	M	15.3	D	2b		5				9.3	0	0	0	6	0	0	50.4667	50.4667	50.4667
41		OD	60	60	M	51.0333	E	3d						0.866667	1	1	0	6	0	0	59.1333	59.1333	59.1333
42		OD	63.1333	63.1333	M	8.8	E	3d	3					11.2667	1	1	0	6	0	0	51.8667	51.8667	51.8667
43		OD	64.4667	64.4667	F	8.96667	E	3b		1				1.23333	0	0	0	6	0	0	63.2333	63.2333	63.2333
44		OD	54.9333	54.9333	F	15.1667	E	3d						0	1	1	0	6	0	0	54.9333	54.9333	54.9333
45		OS	23.5333	23.5333	M	64.0667	D	2b	1	4	2	2		24.6	1	0	1	4	0	0	-1.06667	-1.06667	-1.06667
46		OD	51.3	51.3	M	29.9667	E	3d	4	2				5.73333	0	0	0	2	0	0	45.5667	45.5667	45.5667
47		OD	54.7333	54.7333	F	8.4	D	2b	5			1		6.7	0	0	0	0	0	0	48.0333	48.0333	48.0333
48		OD	34.7	34.7	F	31.9	E	3b						0	0	0	0	7	0	0	34.7	34.7	34.7
49		OS	16.9333	16.9333	M	17.9	E	3b	9	2		1		16.6667	1	0	1	4	0	0	0.266667	0.266667	0.266667
50		OD	31.4333	31.4333	F	26.2667	D	2b	6		5	1		18.6	0	0	0	4	0	0	12.8333	12.8333	12.8333
51		OS	24.6333	24.6333	F	11.1	E	3c						0.966667	0	0	0	6	0	0	23.6667	23.6667	23.6667
52		OS	22.5333	22.5333	M	1.63333	E	3c	2	2	1	1		22.5333	0	0	0	6	0	0	0	0	0
53		OS	23.7	23.7	M	18	E	3d	1	1				2.56667	1	1	1	5	0	0	21.1333	21.1333	21.1333
54	Died	OS	6.9	5.76667	F	10.8333	E	3d	4					4.3	1	1	0	0	1	1	2.6	1.46667	2.6
55		OS	27.8667	27.8667	M	75.9333	E	3d	3			1		6.83333	1	1	1	2	0	0	21.0333	21.0333	21.0333
56		OD	29.9333	29.9333	M	15.2	E	3b	4	1				5.73333	0	0	0	3	0	0	24.2	24.2	24.2
57		OD	15.1667	15.1667	F	31.0333	E	3b		2				5.33333	1	1	0	8	0	0	9.83333	9.83333	9.83333
58		OS	31.2	31.2	M	21.6333	D	2b	6					8.16667	0	0	0	0	0	0	23.0333	23.0333	23.0333
59		OS	4.06667	4.06667	F	7.4	E	3d						0.3	1	0	1	5	0	0	3.76667	3.76667	3.76667
60		OS	8.76667	8.76667	F	7.76667	E	3d	5					4.36667	0	0	0	4	0	0	4.4	4.4	4.4
